# Supplementary material for: Exploratory Changes in Surfactant Protein D During Intermittent Hypoxia and Modulation by Galectin-3 Inhibition
Source: Adv Respir Med. 2026 Apr 24;94(3):27. doi: 10.3390/arm94030027 (PMC13214470; doi:10.3390/arm94030027)
Supplement: Supplementary file 1 [file arm-94-00027-s001.zip]

Archive with 2 entries (2 files):
- Figure S1.HEIC
- Table S1. Author Checklist - Full.pdf
